# Supplementary material for: Genetic diversity and volatile oil components variation in Achillea fragrantissima wild accessions and their regenerated genotypes
Source: J Genet Eng Biotechnol. 2021 Oct 25;19:166. doi: 10.1186/s43141-021-00267-3 (PMC8546000; doi:10.1186/s43141-021-00267-3)
Supplement: Supplementary file 1 — Additional file 1. [file 43141_2021_267_MOESM1_ESM.xlsx]

## Sheet: Regenerated correlations
Correlations		A01	A02	A03	A04	A05	A06	A07	A08	A09	A01	A11	A12	A13	A14	A15	A16	A17	A18	A19	20	21
	B1	-0.04	0.44	0.06	0.36	-0.46	0.01	-0.04	-0.55	-0.04	-0.29	-0.15	-0.33	-0.49	-0.44	0.55	-.640*	0.03	.666*	0.15	0.48	0.11
	B2	0.14	-.688*	-0.02	-0.4	0.49	-0.36	0.26	0.27	0.26	0.18	-0.33	0.12	0.07	0.37	-0.55	.610*	-0.18	-.598*	0.16	-.771**	0.42
	B3	-.611*	0.28	0.16	0.47	0.28	0.43	-.682*	-0.11	-.682*	0.46	-0.03	-0.09	-0.32	0.05	0.22	-0.57	0.45	0.51	-0.51	-0.04	0.09
	B4	0.13	0.22	0.05	-0.29	-0.04	0.07	-0.21	0.4	-0.21	-0.23	0.32	-0.09	0.19	-0.1	-0.15	0.22	-0.43	-0.36	0.1	0.45	-0.32
	B5	.c	.c	.c	.c	.c	.c	.c	.c	.c	.c	.c	.c	.c	.c	.c	.c	.c	.c	.c	.c	.c
	B6	0.07	-.863**	0.1	-0.38	.600*	-.752**	0.33	0.57	0.33	0.19	-0.52	0.06	0	0.41	-.624*	0.38	0.1	-0.47	-0.01	-0.43	0.54
	B7	-0.22	-0.45	0.18	0.26	0.3	-0.08	0.01	0.25	0.01	0.3	-0.21	0.23	-0.18	0.25	-0.1	-0.28	.577*	0.26	-0.19	-0.16	0.11
	B8	0.18	-0.03	-0.32	0.1	-.598*	-0.07	.621*	-0.01	.621*	-0.08	0.03	0.01	0.42	-0.25	0.02	0.29	-0.18	-0.16	0.21	0.04	-0.39
	B9	-0.4	0.38	0.23	.602*	0.12	0.39	-.727**	-0.11	-.727**	0.17	-0.15	-0.33	-.690*	-0.26	0.26	-.599*	0.27	0.56	-0.04	0.2	0.16
	B10	-0.41	-0.12	0.02	-0.15	0.4	0.34	-0.38	0.27	-0.38	0.14	0.12	-0.04	-0.21	0.39	-0.22	-0.11	0.02	-0.19	-0.06	-0.45	0.18
	B11	0	0.21	0.07	-0.19	-0.2	-0.23	0.03	-0.28	0.03	-0.28	-0.16	-0.32	-0.25	-0.21	0.23	-0.26	-0.38	0.15	0.08	0.29	0.24
	B12	.c	.c	.c	.c	.c	.c	.c	.c	.c	.c	.c	.c	.c	.c	.c	.c	.c	.c	.c	.c	.c
	B13	-0.16	-0.37	0.01	-0.49	0.44	-.605*	0.3	0.34	0.3	-0.35	0.01	0.14	0.12	.644*	-0.29	0.22	-0.13	-0.35	-0.28	-0.24	0.56
	B14	0.34	-0.39	-0.21	-.651*	0.12	-0.39	0.43	0.37	0.43	0.2	0.03	0.18	.771**	0.2	-0.5	.754**	-0.25	-.778**	-0.09	-0.21	-0.18
	B15	-0.04	-0.56	0.08	-0.17	0.27	-.674*	0.37	-0.09	0.37	0.09	-.650*	-0.12	-0.29	0.19	-0.14	-0.07	0.1	0.04	-0.02	-0.38	.711**
	B16	0.18	-0.29	-0.08	-0.29	0.31	0.16	-0.02	0.36	-0.02	0.12	0.16	0.22	0.3	0.25	-0.47	.706*	-0.26	-.667*	0.19	-0.52	-0.11
	B17	0.2	-0.35	0.49	-0.17	0.56	-0.45	0.24	0.08	0.24	-0.04	-0.25	.591*	0.08	0.2	0.05	0.19	0.37	-0.19	-0.11	-0.18	0.24
	B18	0.25	-0.46	0.36	0.04	0.52	-0.13	0	0.04	0	-0.07	-0.03	0.57	-0.18	0.38	-0.11	0.11	0.36	0.12	0.01	-0.24	0.24
	B19	.c	.c	.c	.c	.c	.c	.c	.c	.c	.c	.c	.c	.c	.c	.c	.c	.c	.c	.c	.c	.c
	B20	-0.13	.899**	-0.1	0.33	-0.38	.803**	-.664*	-0.33	-.664*	0.21	0.43	-0.22	0.12	-0.5	0.39	-0.21	-0.1	0.24	-0.14	0.44	-.622*
	B21	-0.02	-0.1	-0.19	-0.52	-0.22	-0.08	0.43	-0.18	0.43	-0.38	0.16	-0.01	0.06	0.27	0.07	-0.12	-0.28	-0.16	0.16	-0.22	0.14
	B22	-0.07	-0.25	0.04	0.4	0	-0.28	0.23	-0.28	0.23	0.1	-0.48	-0.07	-0.42	-0.04	0.15	-0.38	0.5	0.49	0.04	-0.16	0.41
	B23	-0.35	0.03	0.13	0.4	0.11	0.16	-0.33	-0.19	-0.33	0.54	-0.31	-0.12	-0.27	-0.13	0.18	-0.52	0.48	0.5	-0.32	-0.02	0.08
	B24	.c	.c	.c	.c	.c	.c	.c	.c	.c	.c	.c	.c	.c	.c	.c	.c	.c	.c	.c	.c	.c
	B25	-0.29	-0.16	0.51	0.35	0.38	-0.23	-0.1	-0.01	-0.1	0.49	-.656*	0.12	-0.24	-0.23	0.22	-0.27	0.45	0.21	-0.28	-0.1	0.22
	B26	0	-0.12	-0.42	0.12	-0.44	-0.35	0.38	0.04	0.38	-0.35	0	-0.36	-0.08	0.07	-0.16	0.02	-0.3	0.21	0.09	0.19	0.2
	B27	0.53	-0.17	-0.09	-0.14	-0.06	-0.15	0.32	0.1	0.32	-0.01	0.05	0.25	0.47	-0.11	-0.26	.775**	-0.27	-0.47	0.23	-0.1	-0.27
	B28	-0.2	0.05	0.19	0.52	-0.18	-0.05	-0.03	-0.29	-0.03	-0.03	-0.29	-0.12	-0.57	-0.2	0.41	-.777**	0.46	.785**	-0.02	0.3	0.18
	B29	-0.18	0.29	0.08	0.29	-0.31	-0.16	0.02	-0.36	0.02	-0.12	-0.16	-0.22	-0.3	-0.25	0.47	-.706*	0.26	.667*	-0.19	0.52	0.11
	B30	.c	.c	.c	.c	.c	.c	.c	.c	.c	.c	.c	.c	.c	.c	.c	.c	.c	.c	.c	.c	.c
	B31	-0.11	-0.44	0.37	-0.43	0.43	-.800**	0.31	0.56	0.31	0.09	-0.55	0.02	0.09	0.05	-0.18	0.02	0.09	-0.43	-0.18	0.11	0.3
	B32	0.21	-0.13	0.15	-0.3	0.36	0.31	-0.22	0.23	-0.22	-0.06	0.47	0.49	0.2	0.38	-0.2	0.25	0.06	-0.27	0.02	-0.13	-0.24
	B33	-0.05	-0.35	-0.03	-0.17	-0.06	0.05	0.33	-0.1	0.33	-0.23	-0.02	0.09	-0.26	0.27	0.02	-0.22	0	0.03	0.33	-0.42	0.2
	B34	0.05	-0.33	0.27	0.43	0.11	-0.13	-0.05	0.24	-0.05	-0.07	-0.37	-0.08	-.648*	-0.14	-0.05	-0.32	0.34	0.33	0.39	0.14	0.19
	B35	-0.28	-0.13	-0.02	0.46	-0.01	-0.22	-0.08	0.08	-0.08	0.51	-.726**	-0.53	-0.37	-0.39	-0.09	-0.17	0.16	0.18	0.01	-0.08	0.28
	B36	.c	.c	.c	.c	.c	.c	.c	.c	.c	.c	.c	.c	.c	.c	.c	.c	.c	.c	.c	.c	.c
	B37	-0.55	-0.33	0.17	-0.07	.664*	-0.42	-0.14	-0.01	-0.14	0.05	-0.44	-0.12	-0.5	0.53	-0.1	-0.26	0.15	0.14	-0.39	-0.54	.986**
	B38	-0.3	-.762**	-0.05	-0.33	0.47	-.612*	0.32	.627*	0.32	0.5	-0.52	-0.05	0.28	0.37	-.605*	0.4	-0.06	-0.54	-0.34	-0.54	0.36
	B39	-0.15	0.33	0.17	0.16	-0.2	0.25	-0.28	-0.03	-0.28	-0.13	0.19	-0.07	-0.19	-0.19	0.3	-0.47	-0.02	0.36	-0.06	0.51	-0.25
	B40	-0.2	0.05	0.19	0.52	-0.18	-0.05	-0.03	-0.29	-0.03	-0.03	-0.29	-0.12	-0.57	-0.2	0.41	-.777**	0.46	.785**	-0.02	0.3	0.18
	B41	.c	.c	.c	.c	.c	.c	.c	.c	.c	.c	.c	.c	.c	.c	.c	.c	.c	.c	.c	.c	.c
	B42	0.43	-0.43	-0.13	-.591*	0.09	-.612*	0.45	0.53	0.45	0.06	-0.12	0.03	.581*	0.07	-0.53	.641*	-0.22	-.705*	0.04	0.09	-0.12
	B43	0.08	0.01	-0.02	-0.03	0.18	-0.19	-0.05	-0.26	-0.05	0.26	-0.31	-0.1	0.09	-0.11	-0.08	0.39	-0.2	-0.15	-0.12	-0.3	0.28
	B44	-0.23	0.37	0	0.19	-0.33	0.41	-0.26	-0.1	-0.26	-0.02	0.21	-0.19	-0.2	-0.2	0.33	-.657*	0.19	0.41	-0.01	0.42	-0.3
	B45	-0.34	0.26	0.28	0.25	-0.19	0.21	-0.06	-0.01	-0.06	0.12	-0.18	-0.08	-0.25	-0.38	0.48	-.747**	0.46	0.28	0.04	0.3	-0.25
	B46	.c	.c	.c	.c	.c	.c	.c	.c	.c	.c	.c	.c	.c	.c	.c	.c	.c	.c	.c	.c	.c
	B47	-0.29	-0.37	-0.11	-0.21	0.28	-0.12	0.05	.737**	0.05	0.47	-0.03	0.04	0.52	0.25	-0.53	0.48	-0.14	-.607*	-0.34	-0.27	-0.18
	B48	.c	.c	.c	.c	.c	.c	.c	.c	.c	.c	.c	.c	.c	.c	.c	.c	.c	.c	.c	.c	.c
	B49	.594*	-0.07	0.15	-0.34	-0.28	-0.12	.578*	-0.13	.578*	-0.52	0.03	0.27	0.02	-0.22	0.23	-0.01	0.07	-0.24	.704*	0.13	-0.23
	B50	-0.17	0.47	0.13	.645*	-0.38	0.46	-0.31	-0.22	-0.31	-0.09	0.2	-0.04	-0.35	-0.35	0.52	-.721**	0.39	.754**	0	.587*	-0.36
	B51	-0.31	-0.05	0.52	-0.07	.591*	0.1	-0.16	-0.34	-0.16	-0.03	-0.14	0.44	-0.36	0.32	0.39	-0.39	0.4	0.16	-0.18	-0.51	0.47
	B52	-0.31	-0.08	-0.12	0.45	-0.21	-0.01	0.18	-0.32	0.18	0.29	-0.46	-0.25	-0.26	-0.21	0.17	-0.21	0.11	0.32	0.01	-0.36	0.24
	B53	0.19	0.38	0.29	0.19	-0.23	0.07	-0.03	-0.2	-0.03	0.25	-0.26	0.02	0.18	-.751**	0.37	0.1	-0.08	-0.07	0.09	0.34	-0.44
	B54	.c	.c	.c	.c	.c	.c	.c	.c	.c	.c	.c	.c	.c	.c	.c	.c	.c	.c	.c	.c	.c
	B55	0	-.807**	0	-0.45	.610*	-0.52	0.32	0.41	0.32	0.32	-0.36	0.21	0.22	0.53	-.594*	0.51	0.05	-0.55	-0.15	-.709**	0.44
	B56	0	.807**	0	0.45	-.610*	0.52	-0.32	-0.41	-0.32	-0.32	0.36	-0.21	-0.22	-0.53	.594*	-0.51	-0.05	0.55	0.15	.709**	-0.44
	B57	-0.24	-0.33	-0.27	-0.03	0.05	-0.42	0.34	0.33	0.34	0.41	-0.44	-0.26	0.3	0.02	-0.38	0.41	-0.11	-0.41	-0.19	-0.38	0.19
	B58	-0.12	-0.11	0.47	0.32	0.3	0.08	-0.08	0.41	-0.08	0.18	-0.05	0.48	0.08	-0.08	0.09	0.03	0.38	-0.06	-0.13	0.09	-0.31
	B59	0.03	.626*	0.01	-0.06	-0.41	0.28	-0.25	-0.21	-0.25	-0.34	0.33	-0.23	-0.03	-0.35	0.34	-0.2	-0.45	0.12	0.09	0.57	-0.3
	B60	.c	.c	.c	.c	.c	.c	.c	.c	.c	.c	.c	.c	.c	.c	.c	.c	.c	.c	.c	.c	.c
	B61	-0.03	0.34	-0.37	0.4	-0.33	.670*	-0.27	-0.44	-0.27	0.05	0.55	0.07	0.06	0.11	0.15	-0.14	0.14	0.5	-0.13	-0.04	-0.3
	B62	-0.06	0.24	0.24	0.02	0.01	0.56	-0.08	-0.42	-0.08	0.05	0.17	0.38	-0.08	-0.05	0.51	-0.47	0.52	0.16	0.11	-0.23	-0.25
	B63	-0.01	0.26	-0.15	-0.42	0.16	-0.15	-0.3	0.28	-0.3	0.36	0.03	-0.3	0.51	-0.1	-0.29	0.38	-0.28	-0.51	-0.39	0.23	-0.14
	B64	0.04	-0.44	-0.06	-0.36	0.46	-0.01	0.04	0.55	0.04	0.29	0.15	0.33	0.49	0.44	-0.55	.640*	-0.03	-.666*	-0.15	-0.48	-0.11
	B65	-0.17	0.47	0.13	.645*	-0.38	0.46	-0.31	-0.22	-0.31	-0.09	0.2	-0.04	-0.35	-0.35	0.52	-.721**	0.39	.754**	0	.587*	-0.36
	B66	-0.43	-0.41	-0.19	-0.12	0.22	-0.35	0.05	0.51	0.05	-0.15	0.06	-0.16	-0.09	.613*	-0.44	0.02	-0.23	-0.01	-0.34	-0.11	0.44
	B67	.c	.c	.c	.c	.c	.c	.c	.c	.c	.c	.c	.c	.c	.c	.c	.c	.c	.c	.c	.c	.c
	B68	-0.04	0.44	0.06	0.36	-0.46	0.01	-0.04	-0.55	-0.04	-0.29	-0.15	-0.33	-0.49	-0.44	0.55	-.640*	0.03	.666*	0.15	0.48	0.11
	B69	0.14	-.688*	-0.02	-0.4	0.49	-0.36	0.26	0.27	0.26	0.18	-0.33	0.12	0.07	0.37	-0.55	.610*	-0.18	-.598*	0.16	-.771**	0.42
	B70	0	-.807**	0	-0.45	.610*	-0.52	0.32	0.41	0.32	0.32	-0.36	0.21	0.22	0.53	-.594*	0.51	0.05	-0.55	-0.15	-.709**	0.44
	B71	-0.28	0.45	0.05	0.48	-0.11	.646*	-0.58	-0.1	-0.58	0.41	0.22	-0.02	-0.02	-0.26	0.27	-0.4	0.35	0.41	-0.27	0.27	-0.47
	B72	0	-.807**	0	-0.45	.610*	-0.52	0.32	0.41	0.32	0.32	-0.36	0.21	0.22	0.53	-.594*	0.51	0.05	-0.55	-0.15	-.709**	0.44
	B73	.c	.c	.c	.c	.c	.c	.c	.c	.c	.c	.c	.c	.c	.c	.c	.c	.c	.c	.c	.c	.c
	B74	0.18	-0.26	-0.16	-0.06	-0.06	-0.22	0.53	-0.25	0.53	-0.26	-0.05	0.21	0.06	0.22	-0.01	0.25	0.02	-0.08	0.19	-0.45	0.26
	B75	0.07	0.18	0.16	0.48	-0.13	0.43	-0.33	0.26	-0.33	-0.12	0.22	0.03	-0.29	-0.26	0.07	-0.2	0.19	0.23	0.33	0.41	-0.41
	B76	-0.04	-0.56	0.08	-0.17	0.27	-.674*	0.37	-0.09	0.37	0.09	-.650*	-0.12	-0.29	0.19	-0.14	-0.07	0.1	0.04	-0.02	-0.38	.711**
	B77	-0.04	0.44	0.06	0.36	-0.46	0.01	-0.04	-0.55	-0.04	-0.29	-0.15	-0.33	-0.49	-0.44	0.55	-.640*	0.03	.666*	0.15	0.48	0.11
	B78	0.4	-0.21	-0.16	-0.06	-0.11	-0.37	0.32	-0.12	0.32	-.600*	0.14	0.06	-0.11	0.24	-0.17	0.33	-0.36	0.1	0.24	0.06	0.32
	B79	.c	.c	.c	.c	.c	.c	.c	.c	.c	.c	.c	.c	.c	.c	.c	.c	.c	.c	.c	.c	.c
	B80	0.25	0.15	-0.4	-0.4	-0.25	0.14	0.08	-0.19	0.08	0.4	-0.03	-0.3	0.49	-0.27	-0.18	0.41	-0.29	-0.51	0.12	-0.24	-0.27
	B81	0.13	0.16	0.21	0.4	-0.19	0.46	-0.05	-0.07	-0.05	-0.44	0.44	0.44	-0.14	-0.04	0.28	-0.02	-0.06	0.28	0.27	0.17	-0.36
	B82	-0.5	0.42	0.07	0.17	0.29	0.49	-.639*	0.11	-.639*	-0.06	0.44	0.04	-0.12	0.28	0.1	-0.16	0.02	0.08	-0.36	-0.03	0.03
	B83	.c	.c	.c	.c	.c	.c	.c	.c	.c	.c	.c	.c	.c	.c	.c	.c	.c	.c	.c	.c	.c
	B84	-0.04	-0.56	0.08	-0.17	0.27	-.674*	0.37	-0.09	0.37	0.09	-.650*	-0.12	-0.29	0.19	-0.14	-0.07	0.1	0.04	-0.02	-0.38	.711**
	B85	-0.14	0.2	0.43	0.17	0.18	-0.2	-0.12	-0.22	-0.12	0.3	-0.57	-0.05	-0.12	-0.48	0.34	-0.06	0.01	0.02	-0.15	0.03	0.15
	B86	-0.09	-0.12	-.605*	0.02	-0.46	-0.14	0.43	-0.13	0.43	-0.22	0.19	-0.22	0.19	0.27	-0.19	0.21	-0.41	0.1	-0.08	-0.18	0.14
	B87	-0.4	0.15	0.27	0.17	0.15	-0.19	-0.07	-0.15	-0.07	0.57	-0.55	-0.1	0.01	-0.33	0.35	-0.43	0.49	0.16	-0.46	0.05	0.08
	B88	-0.23	-0.23	-0.5	-0.03	-0.27	-0.3	0.43	0.05	0.43	-0.03	0.14	-0.1	0.33	0.41	-0.2	0.05	-0.1	0.15	-0.42	-0.07	0.13
	B89	-0.25	-0.13	0.5	0.42	0.14	-0.21	0.16	-0.27	0.16	0.13	-0.53	0.26	-0.34	-0.18	0.47	-0.44	0.44	0.45	-0.14	-0.08	0.25
	B90	.c	.c	.c	.c	.c	.c	.c	.c	.c	.c	.c	.c	.c	.c	.c	.c	.c	.c	.c	.c	.c
	B91	-0.16	-0.56	0.56	0.2	0.53	-0.45	0.21	0.36	0.21	0.26	-0.57	0.42	-0.14	0.07	-0.01	-0.03	0.48	-0.03	-0.15	-0.21	0.24
	B92	0	.807**	0	0.45	-.610*	0.52	-0.32	-0.41	-0.32	-0.32	0.36	-0.21	-0.22	-0.53	.594*	-0.51	-0.05	0.55	0.15	.709**	-0.44
	B93	-0.43	0.21	-0.54	-0.04	-0.15	0.45	-0.45	0.19	-0.45	.675*	0.24	-0.47	0.39	0.06	-0.34	0.03	-0.17	-0.11	-0.47	-0.08	-0.32
	B94	-0.2	0.05	0.19	0.52	-0.18	-0.05	-0.03	-0.29	-0.03	-0.03	-0.29	-0.12	-0.57	-0.2	0.41	-.777**	0.46	.785**	-0.02	0.3	0.18
	B95	.c	.c	.c	.c	.c	.c	.c	.c	.c	.c	.c	.c	.c	.c	.c	.c	.c	.c	.c	.c	.c
	B96	0.14	0.21	-0.37	0.53	-.756**	0.22	0.06	-0.26	0.06	0	-0.01	-0.44	-0.17	-0.5	0.11	-0.18	-0.15	0.48	0.32	0.37	-0.31
	B97	0.22	0.45	-0.18	-0.26	-0.3	0.08	-0.01	-0.25	-0.01	-0.3	0.21	-0.23	0.18	-0.25	0.1	0.28	-.577*	-0.26	0.19	0.16	-0.11
	B98	0.04	-0.44	-0.06	-0.36	0.46	-0.01	0.04	0.55	0.04	0.29	0.15	0.33	0.49	0.44	-0.55	.640*	-0.03	-.666*	-0.15	-0.48	-0.11
	B99	0.11	0.23	0.09	0.54	-0.54	0.18	0.05	-0.28	0.05	-0.05	-0.05	-0.06	-0.28	-0.5	0.46	-.622*	0.37	.698*	0.2	.593*	-0.37
	B100	.c	.c	.c	.c	.c	.c	.c	.c	.c	.c	.c	.c	.c	.c	.c	.c	.c	.c	.c	.c	.c
	B101	0.33	-.652*	-0.1	-0.43	0.25	-0.3	0.41	0.44	0.41	0.3	-0.12	0.28	0.52	0.25	-0.57	.682*	-0.04	-.660*	0.07	-0.43	-0.12
	B102	-0.2	0.05	0.19	0.52	-0.18	-0.05	-0.03	-0.29	-0.03	-0.03	-0.29	-0.12	-0.57	-0.2	0.41	-.777**	0.46	.785**	-0.02	0.3	0.18
	B103	-0.04	0.44	0.06	0.36	-0.46	0.01	-0.04	-0.55	-0.04	-0.29	-0.15	-0.33	-0.49	-0.44	0.55	-.640*	0.03	.666*	0.15	0.48	0.11
	B104	0.22	0.45	-0.18	-0.26	-0.3	0.08	-0.01	-0.25	-0.01	-0.3	0.21	-0.23	0.18	-0.25	0.1	0.28	-.577*	-0.26	0.19	0.16	-0.11
	B105	.c	.c	.c	.c	.c	.c	.c	.c	.c	.c	.c	.c	.c	.c	.c	.c	.c	.c	.c	.c	.c
	B106	-0.04	0.44	0.06	0.36	-0.46	0.01	-0.04	-0.55	-0.04	-0.29	-0.15	-0.33	-0.49	-0.44	0.55	-.640*	0.03	.666*	0.15	0.48	0.11
	B107	0.14	-.688*	-0.02	-0.4	0.49	-0.36	0.26	0.27	0.26	0.18	-0.33	0.12	0.07	0.37	-0.55	.610*	-0.18	-.598*	0.16	-.771**	0.42
	B108	-.611*	0.28	0.16	0.47	0.28	0.43	-.682*	-0.11	-.682*	0.46	-0.03	-0.09	-0.32	0.05	0.22	-0.57	0.45	0.51	-0.51	-0.04	0.09
	B109	0.13	0.22	0.05	-0.29	-0.04	0.07	-0.21	0.4	-0.21	-0.23	0.32	-0.09	0.19	-0.1	-0.15	0.22	-0.43	-0.36	0.1	0.45	-0.32
	B110	.c	.c	.c	.c	.c	.c	.c	.c	.c	.c	.c	.c	.c	.c	.c	.c	.c	.c	.c	.c	.c
	B111	0.07	-.863**	0.1	-0.38	.600*	-.752**	0.33	0.57	0.33	0.19	-0.52	0.06	0	0.41	-.624*	0.38	0.1	-0.47	-0.01	-0.43	0.54
	B112	-0.22	-0.45	0.18	0.26	0.3	-0.08	0.01	0.25	0.01	0.3	-0.21	0.23	-0.18	0.25	-0.1	-0.28	.577*	0.26	-0.19	-0.16	0.11
	B113	0.18	-0.03	-0.32	0.1	-.598*	-0.07	.621*	-0.01	.621*	-0.08	0.03	0.01	0.42	-0.25	0.02	0.29	-0.18	-0.16	0.21	0.04	-0.39
	B114	-0.4	0.38	0.23	.602*	0.12	0.39	-.727**	-0.11	-.727**	0.17	-0.15	-0.33	-.690*	-0.26	0.26	-.599*	0.27	0.56	-0.04	0.2	0.16
	B115	-0.41	-0.12	0.02	-0.15	0.4	0.34	-0.38	0.27	-0.38	0.14	0.12	-0.04	-0.21	0.39	-0.22	-0.11	0.02	-0.19	-0.06	-0.45	0.18
	B116	0	0.21	0.07	-0.19	-0.2	-0.23	0.03	-0.28	0.03	-0.28	-0.16	-0.32	-0.25	-0.21	0.23	-0.26	-0.38	0.15	0.08	0.29	0.24
	B117	-0.16	-0.37	0.01	-0.49	0.44	-.605*	0.3	0.34	0.3	-0.35	0.01	0.14	0.12	.644*	-0.29	0.22	-0.13	-0.35	-0.28	-0.24	0.56

## Sheet: Wild correlations
	A1	A2	A3	A4	A5	A6	A7	A8	A9	A10	A11	A12	A13	A14	A15	A16	A17	A18	A19	A20	A21	A22	A23	A24	A25	A26	A27	A28	A29	A30	A31
B1	-.592*	-0.211	-0.518	0.183	-0.4	.803**	0.005	-0.133	0.084	-0.386	-0.337	0.103	-0.101	0.092	-0.256	-0.097	0.051	0.575	-0.141	-0.096	-0.053	0.249	0.191	-0.119	-0.231	.923**	.908**	0.11	0.154	-0.325
B2	0.349	-0.211	-0.06	-0.041	0.281	-0.246	-0.023	.641*	-0.061	0.016	0.116	-0.027	-0.101	0.103	-0.192	-0.021	-0.193	-0.26	0.351	-0.096	-0.018	0.07	-0.162	-0.079	0	-0.148	0.335	-0.325	-0.043	-0.026
B3	-0.359	-0.221	-0.22	0.132	-0.158	0.333	-0.248	-0.437	0.296	0.106	0.072	-0.176	-0.194	0.364	-0.39	-0.289	0.128	0.31	-0.195	-0.215	-0.321	-0.075	-0.084	-0.412	-0.443	0.401	0.421	0.108	-0.014	-0.422
B4	0.113	0.211	0.028	-0.033	0.162	0.145	.682*	0.469	-.626*	-0.168	-0.291	0.112	0.101	-.691*	0.328	0.23	-0.343	0.058	0.003	0.128	0.113	0.052	0.162	0.435	0.231	0.148	0.124	0.334	0.169	0.106
B5	.c	.c	.c	.c	.c	.c	.c	.c	.c	.c	.c	.c	.c	.c	.c	.c	.c	.c	.c	.c	.c	.c	.c	.c	.c	.c	.c	.c	.c	.c
B6	-.676*	-0.403	0.103	-0.175	-.592*	0.337	-0.376	-0.091	0.358	-0.176	0.121	-0.095	0.505	0.195	-0.221	-0.325	-0.214	0.034	0.145	0.516	0.079	-0.002	-0.084	0.37	0.346	.769**	0.421	0.091	0.135	-0.311
B7	-0.18	0.214	0.26	0.159	-0.342	0.044	-0.311	0.288	0.186	-0.104	0.285	0.145	-0.194	-0.072	-0.212	0.243	-0.37	0.034	0.283	-0.173	0.057	0.248	0.13	0.202	-0.062	-0.029	-0.238	-0.105	0.02	0.262
B8	-0.118	-0.111	-0.307	-0.112	-0.033	0.176	0.124	-0.567	0.008	-0.133	-0.405	0.037	0.284	0.125	0.309	-0.131	0.541	0.133	-0.355	0.269	0.149	-0.081	0.067	-0.081	0.185	0.191	0.091	0.054	0.011	-0.086
B9	0.022	0.946	0.755	0.692	0.955	0.725	0.514	0.357	0.187	0.374	0.187	0.289	0.377	0.641	0.258	0.408	0.408	0.732	0.837	0.706	0.58	0.289	0.393	0.453	0.209	0.275	0.494	0.566	0.892	0.685	0.434
B10	.c
B11	0.143	0.658	0.818	0.533	0.98	0.319	0.671	0.363	0.801	0.442	0.218	0.62	0.403	0.754	0.506	0.933	0.697	0.548	0.923	0.617	0.729	0.283	0.32	0.616	0.776	0.469	0.647	0.7	0.205	0.982	0.472
B12	0.263	0.408	0.425	0.392	0.964	0.199	0.63	0.038	0.488	0.331	0.836	0.117	0.848	0.606	0.482	0.125	0.918	0.144	0.974	0.051	0.594	0.29	0.743	0.648	0.614	0.923	0.388	0.358	0.797	0.414	0.145
B13	0.024	0.942	0.249	0.043	0.485	0.757	0.554	0.003	0.206	0.093	0.529	0.014	0.542	0.295	0.286	0.435	0.828	0.45	0.645	0.045	0.324	0.613	0.691	0.139	0.534	0.587	0.781	0.778	0.356	0.948	0.294
B14	-0.275	0.386	0.155	0.182	0.697	0.646	0.568	0.036	0.391	0.179	0.532	0.045	0.365	0.5	0.4	0.187	0.543	0.31	0.628	0.177	0.543	0.221	0.608	0.156	0.802	0.793	0.272	0.267	0.975	0.85	0.024
B15	.c
B16	.c
B17	-0.275	0.386	0.155	0.182	0.697	0.646	0.568	0.036	0.391	0.179	0.532	0.045	0.365	0.5	0.4	0.187	0.543	0.31	0.628	0.177	0.543	0.221	0.608	0.156	0.802	0.793	0.272	0.267	0.975	0.85	0.024
B18	-0.079	0.808	0.788	0.002	0.465	0.975	0.877	0.481	0.41	0.866	0.298	0.052	0.379	0.193	0.454	0.931	1	0.139	0.968	0.318	0.208	0.358	0.297	0.224	0.136	0.57	0.981	0.358	0.325	0.761	0.194
B19	.c
B20	0.275	0.386	0.155	0.182	0.697	0.646	0.568	0.036	0.391	0.179	0.532	0.045	0.365	0.5	0.4	0.187	0.543	0.31	0.628	0.177	0.543	0.221	0.608	0.156	0.802	0.793	0.272	0.267	0.975	0.85	0.024
B21	.c
B22	.c
B23	-0.132	0.682	0.625	0.041	0.347	0.64	0.506	0.074	0.93	0.217	0.066	0.003	0.138	0.398	0.779	0.932	0.519	0.273	0.909	0.354	0.427	0.09	0.096	0.073	0.893	0.964	0.597	0.183	0.772	0.465	0.493
B24	0.202	0.529	0.318	0.89	0.578	0.749	0.381	0.145	0.276	0.588	0.708	0.263	0.659	0.398	0.758	0.942	0.891	0.514	0.347	0.055	0.416	0.072	0.752	0.278	0.946	0.94	0.529	0.183	0.266	0.842	0.127
B25	.c
B26	0.249	0.436	0.3	0.284	0.456	0.642	0.255	0.309	0.913	0.787	0.212	0.182	0.423	0.193	0.458	0.703	0.533	0.667	0.253	0.202	0.214	0.259	0.4	0.224	0.886	0.483	0.451	0.945	0.875	0.639	0.1
B27	-0.39	0.21	0.121	0.617	0.403	0.599	0.465	0.558	0.052	0.626	0.989	0.424	0.544	0.398	0.708	0.513	0.74	0.897	0.547	0.146	0.377	0.597	0.738	0.278	0.14	0.509	0.172	0.183	0.938	0.611	0.064
B28	-0.131	0.684	0.884	0.215	0.961	0.96	0.317	0.443	0.283	0.478	0.96	0.617	0.75	0.545	0.651	0.595	0.892	0.607	0.274	0.33	0.646	0.192	0.582	0.686	0.696	0.584	0.374	0.865	0.404	0.55	0.738
B29	.c
B30	0.381	0.221	0.394	0.485	0.458	0.07	0.108	0.951	0.783	0.705	0.049	0.312	0.114	0.37	0.22	0.573	0.192	0.474	0.484	0.887	0.379	0.673	0.112	0.139	0.19	0.379	0.182	0.778	0.285	0.259	0.792
B31	-0.177	0.582	0.659	0.007	0.435	0.554	0.92	0.163	0.283	0.5	0.729	0.082	0.678	0.094	0.7	0.882	0.804	0.237	0.915	0.146	0.099	0.752	0.625	0.328	0.061	0.27	0.791	0.456	0.786	0.729	0.357
B32	-0.103	0.751	0.323	0.663	0.131	0.876	0.537	0.612	0.937	0.567	0.492	0.995	0.566	0.019	0.92	0.441	0.703	0.286	0.52	0.365	0.015	0.346	0.315	0.453	0.033	0.015	0.791	0.566	0.628	0.247	0.099
B33	0.51	0.09	0.425	0.242	0.707	0.187	0.097	0.208	0.468	0.438	0.703	0.375	0.846	0.193	0.852	0.742	0.959	0.327	0.238	0.299	0.196	0.699	0.996	0.592	0.152	0.57	0.031	0.321	0.653	0.547	0.134
B34	-0.181	0.574	0.323	0.165	0.746	0.785	0.181	0.967	0.227	0.958	0.388	0.611	0.861	0.641	0.655	0.291	0.786	0.745	0.466	0.629	0.658	0.871	0.459	0.946	0.649	0.594	0.05	0	0.62	0.799	0.414
B35	.c
B36	-0.24	0.453	0.977	0.095	1	0.785	0.763	0.195	0.18	0.226	0.853	0.095	0.679	0.641	0.966	0.545	0.837	0.367	0.466	0.629	0.62	0.957	0.843	0.453	0.672	0.483	0.814	0.566	0.925	0.483	0.949
B37	0.069	0.832	0.755	0.948	0.746	0.876	0.52	0.384	0.292	0.43	0.863	0.422	0.689	0.854	0.536	0.129	0.803	0.367	0.215	0.94	0.713	0.112	0.64	0.394	0.338	0.951	0.692	0.566	0.189	0.073	0.124
B38	0.087	0.788	0.699	0.008	0.371	0.712	0.369	0.211	0.409	0.506	0.243	0.085	0.468	0.37	0.979	0.547	0.834	0.135	0.323	0.313	0.506	0.943	0.473	0.437	0.173	0.926	0.561	0.108	0.176	0.193	0.78
B39	0.349	0.267	0.511	0.854	0.898	0.377	0.442	0.943	0.025	0.851	0.96	0.72	0.934	0.754	0.751	0.55	0.948	0.548	0.414	0.263	0.766	0.956	0.829	0.616	0.807	1	0.647	0.288	0.303	0.893	0.936
B40	.c
B41	0.143	0.658	0.818	0.533	0.98	0.319	0.671	0.363	0.801	0.442	0.218	0.62	0.403	0.754	0.506	0.933	0.697	0.548	0.923	0.617	0.729	0.283	0.32	0.616	0.776	0.469	0.647	0.7	0.205	0.982	0.472
B42	0.143	0.658	0.818	0.533	0.98	0.319	0.671	0.363	0.801	0.442	0.218	0.62	0.403	0.754	0.506	0.933	0.697	0.548	0.923	0.617	0.729	0.283	0.32	0.616	0.776	0.469	0.647	0.7	0.205	0.982	0.472
B43	-0.146	0.65	0.318	0.001	0.134	0.254	0.34	0.876	0.181	0.879	0.184	0.069	0.19	0.285	0.405	0.336	0.728	0.025	0.386	0.222	0.417	0.968	0.172	0.073	0.07	0.891	0.751	0.623	0.109	0.372	0.422
B44	-0.359	0.251	0.604	0.285	0.893	0.237	0.486	0.579	0.033	0.498	0.593	0.473	0.764	0.606	0.34	0.942	0.692	0.989	0.994	0.84	0.481	0.37	0.463	0.469	0.793	0.366	0.259	0.321	0.553	0.18	0.714
B45	-0.222	0.489	0.021	0.667	0.187	0.951	0.534	0.304	0.975	0.135	0.149	0.147	0.044	0.606	0.049	0.206	0.008	0.894	0.527	0.574	0.571	0.83	0.093	0.063	0.793	0.936	0.388	0.358	0.399	0.441	0.23
B46	.c
B47	-0.126	0.696	0.193	0.82	0.622	0.554	0.336	0.77	0.335	0.77	0.585	0.87	0.927	0.094	0.972	0.827	0.87	0.505	0.915	0.146	0.088	0.682	0.754	0.794	0.325	0.208	0.086	0.009	0.943	0.229	0.074
B48	.c
B49	-0.461	0.131	0.043	0.898	0.623	0.139	0.812	0.008	0.958	0.028	0.875	0.288	0.617	0.295	0.033	0.109	0.167	0.748	0.645	0.307	0.298	0.992	0.979	0.423	0.909	0.587	0.09	0.108	0.361	0.998	0.269
B50	-0.263	0.408	0.425	0.392	0.964	0.199	0.63	0.038	0.488	0.331	0.836	0.117	0.848	0.606	0.482	0.125	0.918	0.144	0.974	0.051	0.594	0.29	0.743	0.648	0.614	0.923	0.388	0.358	0.797	0.414	0.145
B51	-0.487	0.108	0.818	0.455	0.588	0.177	0.631	0.754	0.821	0.941	0.412	0.669	0.466	0.754	0.712	0.472	0.654	0.548	0.923	0.992	0.8	0.32	0.35	0.616	0.408	0.741	0.647	0.7	0.242	0.173	0.202
B52	0.278	0.382	0.699	0.998	0.467	0.375	0.547	0.095	0.474	0.21	0.973	0.225	0.896	0.2	0.32	0.026	0.873	0.31	0.628	0.388	0.205	0.448	0.552	0.877	0.474	0.148	0.444	0.267	0.576	0.952	0.629
B53	.c
B54	-0.185	0.565	0.511	0.391	0.467	0.732	0.562	0.264	0.989	0.811	0.528	0.676	0.495	0.754	0.492	0.985	0.53	0.023	0.956	0.753	0.804	0.071	0.4	0.616	0.653	0.826	0.647	0.7	0.921	0.974	0.562
B55	.c
B56	-0.177	0.582	0.659	0.007	0.435	0.554	0.92	0.163	0.283	0.5	0.729	0.082	0.678	0.094	0.7	0.882	0.804	0.237	0.915	0.146	0.099	0.752	0.625	0.328	0.061	0.27	0.791	0.456	0.786	0.729	0.357
B57	-0.349	0.267	0.511	0.854	0.898	0.377	0.442	0.943	0.025	0.851	0.96	0.72	0.934	0.754	0.751	0.55	0.948	0.548	0.414	0.263	0.766	0.956	0.829	0.616	0.807	1	0.647	0.288	0.303	0.893	0.936
B58	-0.433	0.16	0.027	0.306	0.149	0.61	0.753	0.4	0.937	0.45	0.251	0.174	0.182	0.641	0.313	0.802	0.3	0.469	0.548	0.097	0.805	0.226	0.404	0.168	0.084	0.807	0.494	0.566	0.177	0.03	0.084
B59	-0.185	0.565	0.511	0.391	0.467	0.732	0.562	0.264	0.989	0.811	0.528	0.676	0.495	0.754	0.492	0.985	0.53	0.023	0.956	0.753	0.804	0.071	0.4	0.616	0.653	0.826	0.647	0.7	0.921	0.974	0.562
B60	.c
B61	-0.034	0.915	0.425	0.588	0.294	0.902	0.749	0.694	0.212	0.997	0.988	0.476	0.727	0.456	0.477	0.374	0.959	0.004	0.738	0.064	0.527	0.847	0.97	0.648	0.115	0.747	0.271	0.358	0.849	0.273	0.688
B62	-0.275	0.386	0.155	0.182	0.697	0.646	0.568	0.036	0.391	0.179	0.532	0.045	0.365	0.5	0.4	0.187	0.543	0.31	0.628	0.177	0.543	0.221	0.608	0.156	0.802	0.793	0.272	0.267	0.975	0.85	0.024
B63	-0.381	0.221	0.394	0.485	0.458	0.07	0.108	0.951	0.783	0.705	0.049	0.312	0.114	0.37	0.22	0.573	0.192	0.474	0.484	0.887	0.379	0.673	0.112	0.139	0.19	0.379	0.182	0.778	0.285	0.259	0.792
B64	.c
B65	.c
B66	.c
B67	-0.37	0.237	0.193	0.179	0.396	0.152	0.399	0.001	0.335	0.011	0.58	0.082	0.468	0.094	0.049	0.401	0.186	0.931	0.237	0.467	0.101	0.898	0.546	0.328	0.601	0.27	0.791	0.456	0.548	0.825	0.595
B68	-0.349	0.267	0.511	0.854	0.898	0.377	0.442	0.943	0.025	0.851	0.96	0.72	0.934	0.754	0.751	0.55	0.948	0.548	0.414	0.263	0.766	0.956	0.829	0.616	0.807	1	0.647	0.288	0.303	0.893	0.936
B69	-0.209	0.515	0.318	0.171	0.659	0.862	0.412	0.487	0.078	0.843	0.746	0.177	0.49	0.398	0.715	0.489	0.84	0.094	0.562	0.181	0.408	0.32	0.679	0.278	0.31	0.891	0.172	0.183	0.587	0.633	0.051
B70	.c
B71	.c
B72	-0.181	0.574	0.323	0.165	0.746	0.785	0.181	0.967	0.227	0.958	0.388	0.611	0.861	0.641	0.655	0.291	0.786	0.745	0.466	0.629	0.658	0.871	0.459	0.946	0.649	0.594	0.05	0	0.62	0.799	0.414
B73	-0.089	0.784	0.604	0.257	1	0.734	0.61	0.516	0.913	0.563	0.412	0.292	0.648	0.606	0.894	0.749	0.986	0.327	0.708	0.659	0.519	0.279	0.333	0.469	0.702	0.639	0.259	0.047	0.542	0.107	0.608
B74	-0.046	0.888	0.184	0.666	0.281	0.801	0.91	0.841	0.98	0.52	0.345	0.727	0.504	0.545	0.939	0.526	0.989	0.814	1	0.091	0.695	0.699	0.597	0.408	0.155	0.944	0.93	0.456	0.139	0.002	0.021
B75	0.075	0.817	0.193	0.203	0.314	0.625	0.291	0.206	0.193	0.404	0.803	0.185	0.581	0.094	0.529	0.575	0.384	0.237	0.099	0.133	0.086	0.752	0.719	0.328	0.203	0.103	0.791	0.865	0.561	0.979	0.711
B76	-0.24	0.453	0.977	0.095	1	0.785	0.763	0.195	0.18	0.226	0.853	0.095	0.679	0.641	0.966	0.545	0.837	0.367	0.466	0.629	0.62	0.957	0.843	0.453	0.672	0.483	0.814	0.566	0.925	0.483	0.949
B77	0.349	0.267	0.511	0.854	0.898	0.377	0.442	0.943	0.025	0.851	0.96	0.72	0.934	0.754	0.751	0.55	0.948	0.548	0.414	0.263	0.766	0.956	0.829	0.616	0.807	1	0.647	0.288	0.303	0.893	0.936
B78	.c
B79	0.349	0.267	0.511	0.854	0.898	0.377	0.442	0.943	0.025	0.851	0.96	0.72	0.934	0.754	0.751	0.55	0.948	0.548	0.414	0.263	0.766	0.956	0.829	0.616	0.807	1	0.647	0.288	0.303	0.893	0.936
B80	0.349	0.267	0.511	0.854	0.898	0.377	0.442	0.943	0.025	0.851	0.96	0.72	0.934	0.754	0.751	0.55	0.948	0.548	0.414	0.263	0.766	0.956	0.829	0.616	0.807	1	0.647	0.288	0.303	0.893	0.936
B81	-0.079	0.808	0.3	0.547	0.881	0.878	0.17	0.086	0.839	0.054	0.276	0.058	0.24	0.456	0.053	0.052	0.111	0.667	0.253	0.905	0.433	0.78	0.476	0.224	0.268	0.322	0.727	0.945	0.449	0.228	0.944
B82	-0.51	0.09	0.103	0.477	0.845	0.237	0.692	0.015	0.913	0.004	0.736	0.398	0.64	0.456	0.005	0.01	0.126	0.989	0.994	0.877	0.45	0.813	0.751	0.592	0.246	0.322	0.087	0.047	0.188	0.376	0.809
B83	.c
B84	.c
B85	.c
B86	.c
B87	0.046	0.887	0.511	0.13	0.21	0.578	0.803	0.686	0.926	0.595	0.77	0.669	0.926	0	0.584	0.283	0.913	0.548	0.414	0.107	0	0.673	0.619	0.616	0.014	0.001	0.922	0.7	0.579	0.116	0.11
B88	0.032	0.921	0.3	0.878	0.64	0.975	0.534	0.8	0.468	0.471	0.844	0.89	0.689	0.193	0.723	0.802	0.705	0.327	0.968	0.318	0.191	0.312	0.778	0.592	0.468	0.483	0.214	0.047	0.514	0.278	0.03
B89	-0.332	0.291	0.788	0.284	0.928	0.211	0.715	0.359	0.239	0.742	0.235	0.096	0.505	0.456	0.755	0.485	0.77	0.667	0.683	0.337	0.396	0.121	0.595	0.224	0.424	0.189	0.271	0.945	0.772	0.854	0.215
B90	-0.189	0.556	0.537	0.13	0.838	0.472	0.3	0.806	0.071	0.667	0.841	0.36	0.899	0.754	0.187	0.607	0.071	0.548	0.051	0.292	0.7	0.283	0.987	0.616	0.594	0.469	0.647	0.7	0.745	0.714	0.35
B91	-0.035	0.914	0.659	0.82	0.682	0.827	0.056	0.848	0.018	0.819	0.545	0.891	0.817	0.545	0.671	0.575	0.4	0.505	0.054	0.271	0.529	0.413	0.519	0.794	0.959	0.351	0.196	0.009	0.829	0.65	0.182
B92	.c
B93	.c
B94	.c
B95	-0.333	0.29	0.755	0.461	0.689	0.845	0.102	0.497	0.62	0.71	0.996	0.684	0.708	0.641	0.781	0.512	0.608	0.745	0.194	0.484	0.632	0.361	0.882	0.946	0.627	0.275	0.05	0.047	0.232	0.736	0.183
B96	.c
B97	.c
B98	-0.219	0.494	0.788	0.833	0.618	0.975	0.1	0.388	0.791	0.552	0.675	0.459	0.67	0.456	0.771	0.412	0.877	0.989	0.031	0.962	0.396	0.103	0.839	0.592	0.381	0.068	0.375	0.321	0.617	0.862	0.058
B99	0.256	0.422	0.3	0.098	0.428	0.493	0.3	0.049	0.298	0.095	0.212	0.052	0.237	0.193	0.19	0.412	0.142	0.667	0.253	0.712	0.21	0.62	0.247	0.224	0.756	0.57	0.981	0.358	0.868	0.828	0.357
B100	.c
B101	0.022	0.946	0.755	0.692	0.955	0.725	0.514	0.357	0.187	0.374	0.187	0.289	0.377	0.641	0.258	0.408	0.408	0.732	0.837	0.706	0.58	0.289	0.393	0.453	0.209	0.275	0.494	0.566	0.892	0.685	0.434
B102	0.022	0.946	0.755	0.692	0.955	0.725	0.514	0.357	0.187	0.374	0.187	0.289	0.377	0.641	0.258	0.408	0.408	0.732	0.837	0.706	0.58	0.289	0.393	0.453	0.209	0.275	0.494	0.566	0.892	0.685	0.434
B103	0.24	0.453	0.977	0.095	1	0.785	0.763	0.195	0.18	0.226	0.853	0.095	0.679	0.641	0.966	0.545	0.837	0.367	0.466	0.629	0.62	0.957	0.843	0.453	0.672	0.483	0.814	0.566	0.925	0.483	0.949
B104	0.042	0.897	0.604	0.815	0.651	0.805	0.173	0.838	0.696	0.652	0.937	0.773	0.894	0.606	0.683	0.993	0.51	0.139	0.035	0.633	0.525	0.061	0.742	0.938	0.531	0.859	0.899	0.945	0.888	0.639	0.066
B105	.c
B106	.c
B107	.c
B108	-.592*	0.042	0.511	0.085	0.57	0.198	0.002	0.987	0.679	0.796	0.215	0.284	0.75	0.754	0.777	0.421	0.764	0.874	0.051	0.662	0.766	0.869	0.435	0.552	0.713	0.469	0	0	0.734	0.632	0.303
B109	-0.375	0.229	0.659	0.513	0.974	0.907	0.038	0.584	0.423	0.794	0.815	0.72	0.884	0.545	0.847	0.849	0.636	0.308	0.008	0.861	0.55	0.77	0.979	0.794	0.696	0.433	0.196	0.173	0.624	0.574	0.086
B110	-0.093	0.774	0.318	0.821	0.37	0.977	0.325	0.451	0.965	0.608	0.484	0.507	0.436	0.398	0.609	0.807	0.865	0.425	0.161	0.317	0.399	0.474	0.363	0.278	0.752	0.844	0.529	0.623	0.638	0.77	0.062
B111	0.042	0.897	0.269	0.391	0.435	0.177	0.847	0.862	0.739	0.497	0.445	0.466	0.19	0.754	0.772	0.828	0.358	0.548	0.414	0.466	0.864	0.728	0.118	0.078	0.683	0.523	0.647	0.7	0.702	0.289	0.22
B112	-0.103	0.751	0.001	0.267	0.004	0.138	0.597	0.463	0.62	0.217	0.007	0.012	0	0.641	0.344	0.661	0.022	0.469	0.943	0.301	0.853	0.849	0.001	0	0.482	0.327	0.494	0.566	0.457	0.842	0.092
B113	.c
B114	.c
B115	0.042	0.897	0.425	0.027	0.428	0.975	0.724	0.188	0.014	0.613	0.728	0.066	0.667	0.193	0.867	0.832	0.85	0.139	0.708	0.033	0.196	0.747	0.748	0.224	0.129	0.313	0.981	0.945	0.734	0.811	0.372
B116	0.259	0.416	0.715	0.841	0.431	0.988	0.146	0.331	0.365	0.98	0.352	0.906	0.347	0.5	0.823	0.777	0.232	0.826	0.127	0.54	0.436	0.021	0.408	0.837	0.403	0.654	0.706	0.267	0.128	0.596	0.339
B117	-0.127	0.694	0.699	0.047	0.16	0.918	0.329	0.555	0.994	0.572	0.217	0.381	0.357	0.37	0.423	0.232	0.873	0.364	0.361	0.409	0.453	0.212	0.264	0.437	0.005	0.534	0.561	0.108	0.03	0.094	0.675
B118	.c
